# Supplementary material for: Identification of the Emerging C1-like Lineage of Enterovirus A71 in Two Uruguayan Children with Hand-Foot-and-Mouth Disease and Neurological Complications
Source: Viruses. 2024 Nov 8;16(11):1752. doi: 10.3390/v16111752 (PMC11598842; doi:10.3390/v16111752)
Supplement: Supplementary file 1 [file viruses-16-01752-s001.zip]

Archive with 2 entries (2 files):
- SupplementaryFigure1.jpg
- SupplementaryFigure2.jpg
